# Supplementary material for: Sex-Specific Thermal Adaptation in Riptortus pedestris: Integrating Logistic Thresholds and Transcriptomic Responses
Source: Biology (Basel). 2026 Mar 30;15(7):552. doi: 10.3390/biology15070552 (PMC13072309; doi:10.3390/biology15070552)
Supplement: Supplementary file 1 [file biology-15-00552-s001.zip]

Archive with 1 entries (1 files):
- biology-4180609-supplementary.pdf
